# Supplementary material for: Maternal transfer of IgA and IgG SARS-CoV-2 specific antibodies transplacentally and via breast milk feeding
Source: PLoS One. 2023 Apr 6;18(4):e0284020. doi: 10.1371/journal.pone.0284020 (PMC10079052; doi:10.1371/journal.pone.0284020)
Supplement: S1 Data — (XLSX) [file pone.0284020.s001.xlsx]

## Sheet: Sheet1
ID	Mom plasma IgA	Mom Plasma IgG	Milk IgA	Milk IgG	Baby plasma IgA	Baby Plasma IgG	Baby Nasal IgA	Total nasal IgA	Baby Nasal IgG	Total nasal IgG	Baby Stool IgA	Baby Stool IgG	Total IgA (adjusted for sample dulution)	Total IgG (adjusted for sample dulution)	Total IgA/IgG
1	0	1600	32	16	0	0	0	8000	0	500	4	0	4000000	250000	16
2	400	6400	8	16	0	0	0	64000	0	8000	1	0	32000000	4000000	8
4	400	25600	64	32	0	0	0	16000	0	32000	1	0	8000000	16000000	0.5
5	800	6400	8	8	0	0	0	128000	0	64000	2	0	64000000	32000000	2
6	400	25600	4	8	0	0	0	64000	0	8000	0	0	32000000	4000000	8
7	200	12800	16	16	0	0	0	128000	0	16000	4	0	64000000	8000000	8
9	400	25600	8	16	0	0	0	64000	0	32000	4	0	32000000	16000000	2
11	200	6400	16	16	0	0	0	64000	0	16000	1	0	32000000	8000000	4
12	800	6400	32	8	0	0	0	8000	0	800	1	0	4000000	400000	10
13	0	6400	8	32	0	0	0	128000	0	8000	1	0	64000000	4000000	16
14	100	6400	8	16	0	0	0	32000	0	1600	0	0	16000000	800000	20
15	100	12800	8	16	0	0	0	8000	0	800	1	0	4000000	400000	10
25	1600	25600	64	64	0	0	0	32000	0	64000	1	0	8000000	32000000	0.25
16	200	1600	4	2	0	400	4000	512000	2000	16000	1	0	256000000	8000000	32
17	200	12800	16	16	0	25600	0	2000	32000	32000			1000000	16000000	0.0625
18	800	25600			0	800	0	128000	4000	64000			64000000	32000000	2
19	100	3200	4	4	0	1600	1000	128000	2000	4000	1	0	64000000	2000000	32
20	3200	25600	8	64	0	800	0	64000	2000	8000	1	0	32000000	4000000	8
21	3200	102400	16	128	0	800	2000	256000	4000	16000			128000000	8000000	16
22	800	3200	4	16	0	6400	1000	1024000	16000	32000	1	0	512000000	16000000	32
23	0	800	2	2	0	400	0	256000	1000	128000			128000000	64000000	2
24	100	800	4	2	0	800	0	16000	1000	4000	1	0	8000000	2000000	4
26	1600	12800	16	32	0	800	500	128000	1000	8000	1	0	32000000	4000000	8
28	12800	102400	64	64	0	800	0	256000	4000	32000	1	0	64000000	16000000	4
29	3200	25600			0	400	1000	1024000	4000	128000	1	0	512000000	64000000	8
30	1600	25600	2	32	0	100	0	128000	4000	128000	1		64000000	64000000	1
31	400	25600	128	64	0	400	0	16000	2000	16000	16	0	8000000	8000000	1
32	1600	51200	8	128	0	400	0	2000	0	2000	1	0	1000000	1000000	1
33	800	51200	2	128	0	200	0	128000	500	32000	2		32000000	16000000	2
34	1600	25600	8	256	0	400	0	32000	0				8000000	0
35	100	102400	32	64	0	6400	0	64000	64000	32000			16000000	16000000	1
